# Supplementary material for: Comparative analysis of novel MGISEQ-2000 sequencing platform vs Illumina HiSeq 2500 for whole-genome sequencing
Source: PLoS One. 2020 Mar 16;15(3):e0230301. doi: 10.1371/journal.pone.0230301 (PMC7075590; doi:10.1371/journal.pone.0230301)
Supplement: S2 File — (XLSX) [file pone.0230301.s002.xlsx]

## Sheet: Coverage
	E704 - MGISEQ 2000	E704 - Illumina
Clean reads	779784662	725927338
Clean bases	101372006060	94370553940
HG19 length	3095693983	3095693983
Identified bases	2.92295e+09	2.86692e+09
Mapping rate	0.9985	0.9993
Unique rate	0.9083	0.872
Duplicates rate	0.0861	0.1226
Mismatch rate	0.0056	0.0054
Average Depth	32.75	30.48
Perc 4x	0.9979	0.9977
Perc 10x	0.9442	0.9261
Perc 20x	0.8694	0.831
Perc 30x	0.594	0.5228
Perc 40x	0.265	0.1869
Perc 50x	0.0359	0.0231
Q20	0.9992	0.9999
Q30	0.9503	0.9718

## Sheet: Calling stats
S2 Additional file. The variant calling performance
	samtools	samtools	strelka v2	strelka v2	sentieon (reacalib)	sentieon (reacalib)	samtools (reacalib)	samtools (reacalib)	GATK (reacalib)	GATK (reacalib)
	E704 - MGISEQ 2000	E704 - Illumina	E704 - MGISEQ 2000	E704 - Illumina	E704 - MGISEQ 2000	E704 - Illumina	E704 - MGISEQ 2000	E704 - Illumina	E704 - MGISEQ 2000	E704 - Illumina
SNPs	3933850	3962647	3730684	3719768	3897870	3852335	3850321	3872901	3882656	3837612
dbSNP (snp150)	3884492	3886234	3719888	3696538	3855080	3797728	3827709	3834155	3843769	3785798
dbSNP rate	0.987453	0.980717	0.997106	0.993755	0.989022	0.985825	0.994127	0.989996	0.989984	0.986498
Novel	49358	76413	10796	23230	42790	54607	22612	38746	38887	51814
Homozygous	1443725	1433472	1473069	1463785	1424342	1404781	1452644	1441353	1425723	1406586
Heterzygous	2490125	2529175	2257468	2255899	2473528	2447554	2397677	2431548	2456933	2431026
Synonymous	12327	12295	13291	13600	12375	12268	12049	12107	12422	12328
Ti/Tv	2.035	2.026	2.037	2.04	2.045	2.047	2.042	2.034	2.045	2.046
dbSNP Ti/Tv	2.042	2.04	2.04	2.045	2.052	2.058	2.047	2.044	2.052	2.057
Novel Ti/Tv	1.398	1.272	1.354	1.308	1.332	1.261	1.233	1.135	1.285	1.251
Indels	704737	645302	803736	770193	848053	718100	650008	608595	839223	715976
dbSNP (snp150)	623607	587122	730306	709350	762719	668353	589322	566694	755163	661749
dbSNP rate	0.884879	0.909841	0.908639	0.921003	0.899377	0.930724	0.906638	0.931151	0.899836	0.924261
Novel	81130	58180	73430	60843	85334	49747	60686	41901	84060	54227
Homozygous	285682	271890	366314	339940	323913	289043	341382	310948	329440	293073
Heterzygous	419055	373412	437422	430253	524140	429057	308626	297647	509783	422903

## Sheet: Comparison
		Samtools mpileup	Samtools mpileup (1000genomes)	Strelka v2	Strelka v2 (1000genomes)	Strelka v2 (clinvar)	Sentieon (recalib)	Sentieon (recalib, 1000genomes)	Samtools mpileup (recalib)	Samtools mpileup (recalib, 1000genomes)	GATK (recalib)	GATK (recalib, 1000genomes)	GATK (recalib, clinvar)
		MGISEQ2000 - Illumina (E704)	MGISEQ2000 - Illumina (E704)	MGISEQ2000 - Illumina (E704)	MGISEQ2000 - Illumina (E704)	MGISEQ2000 - Illumina (E704)	MGISEQ2000 - Illumina (E704)	MGISEQ2000 - Illumina (E704)	MGISEQ2000 - Illumina (E704)	MGISEQ2000 - Illumina (E704)	MGISEQ2000 - Illumina (E704)	MGISEQ2000 - Illumina (E704)	MGISEQ2000 - Illumina (E704)
Identified bases in MGISEQ (DP >= 4)		2921715981	2182021466	2921715981	2182021466	441846	2921715981	2182021466	2921715981	2182021466	2921715981	2182021466	441846
	REF matches (full genome - VCF)	2917784583	2179398028	2917985297	2179423698	441280	2917818111	2179414389	2917865660	2179409558	2917833325	2179416096	441306
SNPs	All features in MGISEQ	3931398	2623438	3730684	2597768	566	3897870	2607077	3850321	2611908	3882656	2605370	540
	REF matches (in VCF)	3816022	2612576	3643166	2592230	549	3739243	2594666	3742451	2599258	3726111	2592334	530
	ALT matches (in VCF)	3813155	2612245	3641753	2591850	547	3738357	2594614	3740091	2598975	3725233	2592289	530
	REF mismatches (in VCF)	0	0	0	0	0	4	0	0	0	5	0	0
	ALT mismatches (in VCF)	2867	331	1413	380	2	886	52	2360	283	878	45	0
	In MGISEQ	115376	10862	87518	5538	17	158623	12411	107870	12650	156540	13036	10
	In reference	144012	18548	76602	12780	10	113088	11257	130450	18481	111496	11457	14
	In both	3816022	2612576	3643166	2592230	549	3739247	2594666	3742451	2599258	3726116	2592334	530
	True Positive	3816022	2612576	3643166	2592230	549	3739247	2594666	3742451	2599258	3726116	2592334	530
	False Positive	115376	10862	87518	5538	17	158623	12411	107870	12650	156540	13036	10
	True Negative	2917784583	2179398028	2917985297	2179423698	441280	2917818111	2179414389	2917865660	2179409558	2917833325	2179416096	441306
	False Negative	144012	18548	76602	12780	10	113088	11257	130450	18481	111496	11457	14
	TPR (Sensitivity, Recall)	0.963634	0.992951	0.979407	0.995094	0.982111	0.970644	0.99568	0.966317	0.99294	0.970947	0.9956	0.974265
	TNR (Specificity)	0.99996	0.999995	0.99997	0.999997	0.999961	0.999946	0.999994	0.999963	0.999994	0.999946	0.999994	0.999977
	FNR	0.0363664	0.00704946	0.0205932	0.00490593	0.0178891	0.0293557	0.00431977	0.0336828	0.00705991	0.0290535	0.00440012	0.0257353
	FPR	3.95408e-05	4.98392e-06	2.99917e-05	2.54103e-06	3.85228e-05	5.43606e-05	5.69462e-06	3.69674e-05	5.80429e-06	5.36465e-05	5.98138e-06	2.26595e-05
	PPV (Precision)	0.970653	0.99586	0.976541	0.997868	0.969965	0.959305	0.995239	0.971984	0.995157	0.959682	0.994996	0.981481
	FOR	4.93542e-05	8.51053e-06	2.6251e-05	5.8639e-06	2.26608e-05	3.87562e-05	5.16512e-06	4.47053e-05	8.47975e-06	3.82105e-05	5.25688e-06	3.1723e-05
	FDR	0.0293473	0.00414037	0.023459	0.00213183	0.0300353	0.0406948	0.0047605	0.0280158	0.0048432	0.0403178	0.00500351	0.0185185
	NPV	0.999951	0.999991	0.999974	0.999994	0.999977	0.999961	0.999995	0.999955	0.999992	0.999962	0.999995	0.999968
	F1-Metrics	0.96713	0.994403	0.977972	0.996479	0.976	0.964941	0.99546	0.969142	0.994047	0.965282	0.995298	0.97786
	REF matches for INDEL (VCF)	2921108997	2181839321	2920945788	2181793391	441219	2920997881	2181790963	2921107386	2181839352	2921000005	2181791779	441268
InDels	All features in MGISEQ	648700	185742	803736	228212	666	848053	233672	650008	185805	839223	231948	674
	REF matches	499970	170112	693510	224595	584	671367	227374	498961	170018	669819	226620	561
	ALT matches	472302	169506	665670	223144	565	657025	226937	471551	169410	655840	226230	555
	REF mismatches	5426	411	17107	842	18	4875	85	5415	399	4519	83	1
	ALT mismatches	27668	606	27840	1451	19	14342	437	27410	608	13979	390	6
	In MGISEQ	143304	15219	93119	2775	64	171811	6213	145632	15388	164885	5245	112
	In reference	101588	11622	59576	2638	25	41858	3044	104219	11697	41638	2984	16
	In both	505396	170523	710617	225437	602	676242	227459	504376	170417	674338	226703	562
	True Positive	505396	170523	710617	225437	602	676242	227459	504376	170417	674338	226703	562
	False Positive	143304	15219	93119	2775	64	171811	6213	145632	15388	164885	5245	112
	True Negative	2921108997	2181839321	2920945788	2181793391	441219	2920997881	2181790963	2921107386	2181839352	2921000005	2181791779	441268
	False Negative	101588	11622	59576	2638	25	41858	3044	104219	11697	41638	2984	16
	TPR (Sensitivity)	0.832635	0.936194	0.922648	0.988434	0.960128	0.94171	0.986794	0.828755	0.935771	0.941844	0.987008	0.972318
	TNR (Specificity)	0.999951	0.999993	0.999968	0.999999	0.999855	0.999941	0.999997	0.99995	0.999993	0.999944	0.999998	0.999746
	FNR	0.167365	0.0638063	0.077352	0.0115664	0.0398724	0.0582899	0.0132059	0.171245	0.064229	0.0581556	0.0129916	0.0276817
	FPR	4.90557e-05	6.97526e-06	3.18787e-05	1.27189e-06	0.000145032	5.88158e-05	2.84765e-06	4.98526e-05	7.05272e-06	5.64449e-05	2.40398e-06	0.00025375
	PPV (Precision)	0.77909	0.918064	0.884142	0.98784	0.903904	0.797405	0.973411	0.775954	0.917182	0.803527	0.977387	0.833828
	FOR	3.4776e-05	5.32667e-06	2.03957e-05	1.2091e-06	5.6658e-05	1.43298e-05	1.39518e-06	3.56766e-05	5.36104e-06	1.42545e-05	1.36768e-06	3.62578e-05
	FDR	0.22091	0.0819362	0.115858	0.0121597	0.0960961	0.202595	0.0265886	0.224046	0.082818	0.196473	0.0226128	0.166172
	NPV	0.999965	0.999995	0.99998	0.999999	0.999943	0.999986	0.999999	0.999964	0.999995	0.999986	0.999999	0.999964
	F1-Metrics	0.804973	0.92704	0.902985	0.988137	0.931168	0.863571	0.980057	0.801485	0.926383	0.867205	0.982174	0.897764
